# Supplementary material for: Ergonomic benefit using heads-up display compared to conventional surgical microscope in Japanese ophthalmologists
Source: PLoS One. 2024 May 22;19(5):e0297461. doi: 10.1371/journal.pone.0297461 (PMC11111003; doi:10.1371/journal.pone.0297461)
Supplement: S3 File — (XLSX) [file pone.0297461.s003.xlsx]

## Sheet: Data
		Part 1: Surgeon and Operating Room Demographics																																			Part 2: Nordic Musculoskeletal Questionnaire
		Q1a	Q1cr1	Q1cr2	Q1cr3	Q1cr4	Q1cr5	Q1cr6	Q1cr7	Q1cr8	Q1cr9	NEWVAR_Q1c	Q1d	Q1f	Q1i	Q3	Q4	Q6	Q9	Q10	Q11	Q12	Q13	Q14	Q15	Q16	Q17	Q18	Q20	Q21_Case Length	Q21_Case Length_Outliers	Q22r1	Q22r2	Q22	Q24	Q26	Q27r1	Q27r2	Q27r3	Q27r4	Q27r5	NEWVAR_No Trouble 12 Months	Q28r1	Q28r2	Q28r3	Q28r4	Q28r5	Q29r1	Q29r2
Response	Consent	Position	Retinal surgery (single) %	Cataract surgery (single) %	Glaucoma surgery (single) %	Corneal surgery (single) %	Combination cataract and retinal %	Combination cataract and glaucoma %	Combination retinal and glaucoma %	Combination retinal, cataract, and glaucoma %	Combination corneal and others %	Specialty based on majority of surgeries	Years of Practice	Sex	Teaching Facility	Average Headache Severity	Average Neck/Back Pain Severity	Receive Pain Treatment	HUD Head Position	Posture Microscope	Posture HUD	Back Angle Mic	Back Angle HUD	Time using HUD (years)	Which HUD	# Procedures HUD 12 months	Last use (Micro)	Last use (HUD)	Total length of typical operating session in minutes	Average case length (minutes)	Average case length (minutes), outliers removed	Cases per OR session	Cases annually	Proportion of cases with HUD	Operating position used in >90%	Type of microscope	Trouble with Neck (12 month)	Trouble with Upper Back (12 month)	Trouble with Lower Back (12 month)	Trouble with Left Shoulder (12 month)	Trouble with Right Shoulder (12 month)	None of the above	Prevented from doing normal work by trouble with Neck (12 month)	Prevented from doing normal work by trouble with Upper Back (12 month)	Prevented from doing normal work by trouble with Lower Back (12 month)	Prevented from doing normal work by trouble with Left Shoulder (12 month)	Prevented from doing normal work by trouble with Right Shoulder (12 month)	Trouble with Neck (7 days)	Trouble with Upper Back (7 days)
1	Agree	Attending (as a rule of thumb, after the 6th year of ophthalmologist)	4	90	1	0	3	2	0	0	0	Cataract	20	Male	No	6	6	Yes	b	c	a	d	c	0.767123	NGENUITY	800	This week	This week	150	10	10	15	1300	90	Superior (in >90% of cases)	Floor mounted	Yes	No	Yes	Yes	No		No		No	No		Yes
2	Agree	Attending (as a rule of thumb, after the 6th year of ophthalmologist)	9	50	0	0	40	1	0	0	0	Posterior	10	Male	Yes	0	0	No	d	a	a	c	c	3.02192	NGENUITY	960	This week	This week	600	720		10	960	95	Superior (in >90% of cases)	Floor mounted	No	No	No	No	No	No
3	Agree	Attending (as a rule of thumb, after the 6th year of ophthalmologist)	10	60	0	0	30	0	0	0	0	Posterior	36	Female	Yes	5	5	Yes	b	b	a	d	c	4.4411	NGENUITY	500	This week	This week	360	12	12	6	600	100	Superior (in >90% of cases)	Floor mounted	Yes	Yes	Yes	Yes	Yes		No	No	No	No	No	Yes	No
4	Agree	Attending (as a rule of thumb, after the 6th year of ophthalmologist)	0	80	0	10	1	1	0	0	8	Cataract	20	Male	Yes	1	1	No	d	b	a	d	c	0.520548	NGENUITY	20	This week	This week	360	6	6	12	1000	2	Superior (in >90% of cases)	Ceiling mounted	No	No	No	No	Yes						No
5	Agree	Attending (as a rule of thumb, after the 6th year of ophthalmologist)	30	30	0	0	40	0	0	0	0	Posterior	25	Male	Yes	3	6	No	b	b	b	d	d	1.52055	NGENUITY	80	This week	2-4 weeks ago	150	60	60	3	150	40	Superior (in >90% of cases)	Ceiling mounted	Yes	Yes	Yes	Yes	Yes		No	No	No	No	No	Yes	Yes
6	Agree	Attending (as a rule of thumb, after the 6th year of ophthalmologist)	1	96	0	0	2	1	0	0	0	Cataract	43	Male	Yes	0	0	Yes	d	a	a	b	c	2.27397	NGENUITY	1020	This week	This week	240	360		25	2500	41	Temporal (in >90% of cases)	Floor mounted	No	No	No	No	No	No
7	Agree	Attending (as a rule of thumb, after the 6th year of ophthalmologist)	36	5	5	0	50	2	2	0	0	Posterior	33	Male	Yes	1	1	Yes	d	f	f	c	b	1.1863	NGENUITY	170	This week	This week	240	60	60	2	200	95	Superior (in >90% of cases)	Floor mounted	No	No	No	No	No	No
8	Agree	Attending (as a rule of thumb, after the 6th year of ophthalmologist)	10	70	0	0	15	5	0	0	0	Posterior	24	Male	No	0	5	Yes	e	a	f	d	c	0.767123	NGENUITY	500	This week	This week	40	6	6	6	800	100	Superior (in >90% of cases)	Floor mounted	No	No	Yes	Yes	Yes				Yes	No	No
9	Agree	Attending (as a rule of thumb, after the 6th year of ophthalmologist)	25	37	0	3	35	0	0	0	0	Posterior	30	Male	Yes	0	0	No	d	a	a	d	c	1.85479	NGENUITY	120	This week	This week	180	120	120	2	150	70	Temporal (in >90% of cases)	Floor mounted	No	No	No	No	No	No
10	Agree	Attending (as a rule of thumb, after the 6th year of ophthalmologist)	0	80	0	20	0	0	0	0	0	Cataract	22	Male	No	0	0	Yes	d	f	f	c	c	2.52329	NGENUITY	50	This week	This week	7	7	7	15	800	7	Temporal (in >90% of cases)	Floor mounted	No	No	No	No	No	No
11	Agree	Attending (as a rule of thumb, after the 6th year of ophthalmologist)	15	25	0	0	60	0	0	0	0	Posterior	38	Male	Yes	1	4	No	d	b	b	d	c	6.19178	NGENUITY	113	This week	This week	180	30	30	3	200	60	Superior (in >90% of cases)	Ceiling mounted	Yes	Yes	No	Yes	Yes		No	No		No	No	Yes	No
12	Agree	Attending (as a rule of thumb, after the 6th year of ophthalmologist)	10	20	20	0	15	25	5	5	0	Anterior	28	Female	Yes	5	1	No	d	b	a	d	c	2.63014	NGENUITY	3	This week	2-6 months ago	120	60	60	2	110	10	Superior (in >90% of cases)	Floor mounted	No	No	Yes	No	No				No
13	Agree	Attending (as a rule of thumb, after the 6th year of ophthalmologist)	0	30	40	0	0	30	0	0	0	Anterior	31	Male	Yes	6	0	Yes	b	a	a	d	d	4.52329	NGENUITY	10	This week	6-12 months ago	360	60	60	4	200	20	Temporal (in >90% of cases)	Floor mounted	No	No	No	No	No	No
14	Agree	Attending (as a rule of thumb, after the 6th year of ophthalmologist)	0	50	0	40	0	0	0	0	10	Anterior	39	Male	Yes	0	2	Yes	c	a	a	d	c	0.353425	NGENUITY	30	Last week	Last week	180	60	60	3	150	20	Mixed distribution (please explain, and estimate distribution of superior and temporal, ensuring the total sum is 100%):	Ceiling mounted	Yes	Yes	Yes	No	No		No	No	No			No	No
15	Agree	Attending (as a rule of thumb, after the 6th year of ophthalmologist)	5	60	0	0	35	0	0	0	0	Posterior	25	Male	Yes	0	0	No	d	a	a	d	c	5.35616	NGENUITY	1	This week	> 1 year ago	300	90	90	5	400	1	Superior (in >90% of cases)	Floor mounted	No	No	Yes	No	Yes				No		No
16	Agree	Attending (as a rule of thumb, after the 6th year of ophthalmologist)	0	97	0	1	0	2	0	0	0	Cataract	29	Male	No	0	1	No	b	c	a	d	c	0.854795	NGENUITY	350	This week	This week	240	20	20	8	400	100	Mixed distribution (please explain, and estimate distribution of superior and temporal, ensuring the total sum is 100%):	Floor mounted	Yes	No	Yes	Yes	No		No		No	No		No
17	Agree	Attending (as a rule of thumb, after the 6th year of ophthalmologist)	8	75	2	0	14	1	0	0	0	Posterior	22	Male	Yes	3	5	Yes	b	b	a	d	c	2.35616	NGENUITY	120	This week	This week	240	7	7	8	700	10	Superior (in >90% of cases)	Floor mounted	Yes	Yes	Yes	Yes	Yes		No	No	No	No	No	Yes	No
18	Agree	Attending (as a rule of thumb, after the 6th year of ophthalmologist)	0	100	0	0	0	0	0	0	0	Cataract	20	Male	No	0	0	No	b	d	a	c	c	3.85479	NGENUITY	373	Last week	This week	150	15	15	7	480	95	Superior (in >90% of cases)	Floor mounted	No	No	Yes	No	No				Yes
19	Agree	Attending (as a rule of thumb, after the 6th year of ophthalmologist)	30	10	1	0	58	0	1	0	0	Posterior	32	Male	Yes	5	5	No	c	a	a	c	c	5.02466	NGENUITY	300	This week	This week	480	50	50	8	300	80	Superior (in >90% of cases)	Floor mounted	Yes	Yes	Yes	Yes	Yes		No	No	No	No	No	Yes	Yes
20	Agree	Attending (as a rule of thumb, after the 6th year of ophthalmologist)	5	60	5	0	15	15	0	0	0	Anterior	22	Male	No	2	0	No	d	a	b	c	b	0.273973	NGENUITY	100	This week	This week	360	5	5	20	1500	10	Superior (in >90% of cases)	Floor mounted	No	No	No	No	No	No
21	Agree	Attending (as a rule of thumb, after the 6th year of ophthalmologist)	50	0	0	0	50	0	0	0	0	Posterior	28	Male	No	5	1	Yes	b	a	a	d	c	3.27671	NGENUITY	180	Last week	Last week	300	5	5	15	1800	10	Superior (in >90% of cases)	Floor mounted	No	No	No	No	No	No
22	Agree	Attending (as a rule of thumb, after the 6th year of ophthalmologist)	30	40	5	0	20	5	0	0	0	Posterior	30	Male	Yes	0	3	Yes	d	b	b	c	c	3.61096	NGENUITY	0	This week	> 1 year ago	480	5	5	15	1200	0.01	Mixed distribution (please explain, and estimate distribution of superior and temporal, ensuring the total sum is 100%):	Floor mounted	Yes	Yes	Yes	Yes	Yes		Yes	No	No	No	Yes	No	No
23	Agree	Attending (as a rule of thumb, after the 6th year of ophthalmologist)	10	75	0	0	15	0	0	0	0	Posterior	25	Male	Yes	0	1	No	d	f	f	d	c	0.769863	NGENUITY	100	This week	This week	210	25	25	10	2000	20	Superior (in >90% of cases)	Floor mounted	No	No	Yes	No	No				No
24	Agree	Fellow (as a rule of thumb, 4-5 years as an ophthalmologist)	10	30	0	0	60	0	0	0	0	Posterior	8	Male	Yes	3	3	No	d	b	a	d	c	1.52603	NGENUITY	100	This week	This week	420	60	60	8	500	30	Superior (in >90% of cases)	Floor mounted	Yes	Yes	No	No	No		Yes	Yes				No	No
25	Agree	Attending (as a rule of thumb, after the 6th year of ophthalmologist)	5	80	5	3	5	2	0	0	0	Cataract	20	Male	Yes	0	1	No	c	f	a	d	c	2.52877	NGENUITY	1500	Last week	Last week	300	6	6	5	1600	90	Superior (in >90% of cases)	Floor mounted	No	Yes	No	No	No			No					No
26	Agree	Fellow (as a rule of thumb, 4-5 years as an ophthalmologist)	0	100	0	0	0	0	0	0	0	Cataract	43	Male	No	0	0	Yes	d	a	a	d	b	3.11233	NGENUITY	1500	> 1 year ago	This week	100	100	100	10	1300	100	Superior (in >90% of cases)	Floor mounted	No	No	No	No	No	No
27	Agree	Attending (as a rule of thumb, after the 6th year of ophthalmologist)	4	50	1	0	40	5	0	0	0	Posterior	30	Male	No	1	9	Yes	b	b	a	c	b	1.10685	NGENUITY	1040	Last week	Last week	150	6	6	7	1000	100	Superior (in >90% of cases)	Floor mounted	Yes	Yes	Yes	No	Yes		No	No	No		No	Yes	Yes
28	Agree	Attending (as a rule of thumb, after the 6th year of ophthalmologist)	15	15	21	0	25	20	2	2	0	Anterior	34	Male	Yes	1	3	No	d	a	f	c	c	3.03014	NGENUITY	654	Last week	Last week	600	75	75	20	1500	45	Superior (in >90% of cases)	Floor mounted	Yes	No	Yes	Yes	No		No		No	Yes		No
29	Agree	Attending (as a rule of thumb, after the 6th year of ophthalmologist)	20	30	5	0	35	5	2	3	0	Posterior	14	Male	Yes	0	3	No	d	b	a	d	c	2.19726	NGENUITY	500	Last week	Last week	420	25	25	8	600	80	Superior (in >90% of cases)	Ceiling mounted	No	Yes	Yes	No	No			No	No				No
30	Agree	Attending (as a rule of thumb, after the 6th year of ophthalmologist)	5	70	5	0	15	5	0	0	0	Posterior	14	Female	Yes	2	2	No	d	b	a	d	c	0.775342	ARTEVO 800	20	Last week	2-4 weeks ago	180	10	10	3	50	40	Mixed distribution (please explain, and estimate distribution of superior and temporal, ensuring the total sum is 100%):	Floor mounted	No	No	No	No	No	No
31	Agree	Attending (as a rule of thumb, after the 6th year of ophthalmologist)	10	58	0	0	30	2	0	0	0	Posterior	20	Male	Yes	2	2	Yes	b	a	a	d	b	1.77808	NGENUITY	5	This week	> 1 year ago	300	6	6	5	350	10	Superior (in >90% of cases)	Floor mounted	Yes	No	Yes	No	No		No		Yes			No
32	Agree	Attending (as a rule of thumb, after the 6th year of ophthalmologist)	5	60	5	0	25	5	0	0	0	Posterior	25	Male	No	5	5	No	d	c	a	e	d	3.94521	NGENUITY	980	This week	This week	360	60	60	15	980	100	Superior (in >90% of cases)	Floor mounted	Yes	No	Yes	No	Yes		No		Yes		No	No
33	Agree	Attending (as a rule of thumb, after the 6th year of ophthalmologist)	0	40	40	0	0	20	0	0	0	Anterior	20	Male	Yes	0	0	Yes	d	b	a	c	b	1.28219	NGENUITY	15	This week	2-4 weeks ago	300	40	40	6	250	10	Superior (in >90% of cases)	Floor mounted	No	No	Yes	No	No				No
34	Agree	Attending (as a rule of thumb, after the 6th year of ophthalmologist)	10	45	5	0	40	0	0	0	0	Posterior	22	Male	No	5	4	No	d	b	a	d	b	1.61644	NGENUITY	316	Last week	Last week	270	36	36	9	780	30	Superior (in >90% of cases)	Ceiling mounted	Yes	Yes	No	No	No		No	No				No	No
35	Agree	Attending (as a rule of thumb, after the 6th year of ophthalmologist)	30	40	10	0	20	0	0	0	0	Posterior	26	Male	Yes	0	0	No	d	b	a	c	b	3.53425	NGENUITY	10	This week	Last week	180	60	60	5	500	10	Superior (in >90% of cases)	Ceiling mounted	No	No	No	No	No	No
36	Agree	Attending (as a rule of thumb, after the 6th year of ophthalmologist)	0	100	0	0	0	0	0	0	0	Cataract	40	Male	No	0	0	No	b	a	f	c	a	1.36712	NGENUITY	600	> 1 year ago	This week	180	15	15	8	600	100	Temporal (in >90% of cases)	Floor mounted	No	No	No	No	No	No
37	Agree	Attending (as a rule of thumb, after the 6th year of ophthalmologist)	10	40	5	20	15	5	0	0	5	Anterior	15	Male	Yes	1	1	No	d	c	b	c	b	6.3863	NGENUITY	6	2-4 weeks ago	2-4 weeks ago	300	15	15	5	200	5	Superior (in >90% of cases)	Ceiling mounted	Yes	No	No	No	No		No					No
38	Agree	Attending (as a rule of thumb, after the 6th year of ophthalmologist)	34	29	0	0	37	0	0	0	0	Posterior	34	Male	Yes	1	1	No	d	c	c	d	c	2.36712	NGENUITY	68	This week	2-4 weeks ago	180	30	30	4	320	28	Superior (in >90% of cases)	Floor mounted	Yes	Yes	Yes	Yes	Yes		No	No	No	No	No	No	No
39	Agree	Attending (as a rule of thumb, after the 6th year of ophthalmologist)	5	40	0	0	55	0	0	0	0	Posterior	30	Male	Yes	1	5	Yes	b	d	b	e	d	1.11507	ARTEVO 800	780	Last week	This week	390	13	13	9	828	94	Superior (in >90% of cases)	Floor mounted	Yes	Yes	Yes	No	No		No	No	No			No	No
40	Agree	Attending (as a rule of thumb, after the 6th year of ophthalmologist)	5	60	5	3	20	5	0	0	2	Posterior	30	Male	Yes	0	1	No	b	b	a	d	c	1.2	NGENUITY	600	This week	This week	480	10	10	15	1500	50	Mixed distribution (please explain, and estimate distribution of superior and temporal, ensuring the total sum is 100%):	Floor mounted	No	No	No	No	No	No
41	Agree	Other (please specify):	2	90	1	0	2	5	0	0	0	Cataract	36	Male	No	0	0	Yes	d	a	a	c	c	1.96164	NGENUITY	700	This week	This week	180	15	15	8	700	95	Superior (in >90% of cases)	Floor mounted	No	No	No	No	No	No
42	Agree	Attending (as a rule of thumb, after the 6th year of ophthalmologist)	0	20	30	0	0	50	0	0	0	Anterior	22	Male	Yes	2	0	No	b	b	a	d	c	1.36712	NGENUITY	20	This week	2-6 months ago	600	30	30	10	500	5	Superior (in >90% of cases)	Floor mounted	Yes	Yes	No	Yes	Yes		No	No		No	No	No	No
43	Agree	Attending (as a rule of thumb, after the 6th year of ophthalmologist)	20	20	3	0	50	1	5	1	0	Posterior	20	Male	Yes	0	0	No	b	a	a	c	c	3.95342	NGENUITY	100	This week	2-4 weeks ago	480	45	45	10	1200	10	Superior (in >90% of cases)	Floor mounted	No	No	No	No	No	No
44	Agree	Attending (as a rule of thumb, after the 6th year of ophthalmologist)	14	44	5	2	20	15	0	0	0	Posterior	22	Male	No	0	0	No	c	a	a	d	c	1.87123	NGENUITY	600	This week	This week	240	12	12	5	600	90	Superior (in >90% of cases)	Floor mounted	No	No	No	No	No	No
45	Agree	Attending (as a rule of thumb, after the 6th year of ophthalmologist)	5	70	0	0	25	0	0	0	0	Posterior	24	Male	No	0	0	No	b	a	a	c	c	3.3726	NGENUITY	1500	This week	This week	300	5	5	12	1500	100	Mixed distribution (please explain, and estimate distribution of superior and temporal, ensuring the total sum is 100%):	Floor mounted	No	No	No	No	No	No
46	Agree	Attending (as a rule of thumb, after the 6th year of ophthalmologist)	13	65	1	0	17	0	1	3	0	Posterior	11	Male	Yes	0	0	No	d	b	a	c	c	1.96438	NGENUITY	100	This week	This week	360	5	5	8	1000	5	Mixed distribution (please explain, and estimate distribution of superior and temporal, ensuring the total sum is 100%):	Ceiling mounted	Yes	No	Yes	No	No		No		No			No
47	Agree	Attending (as a rule of thumb, after the 6th year of ophthalmologist)	0	90	2	7	0	0	0	0	1	Cataract	14	Male	Yes	0	4	No	a	a	b	c	d	0.372603	NGENUITY	30	This week	Last week	240	10	10	7	300	5	Superior (in >90% of cases)	Ceiling mounted	Yes	Yes	Yes	Yes	Yes		No	No	No	No	No	No	No
48	Agree	Attending (as a rule of thumb, after the 6th year of ophthalmologist)	20	30	0	0	50	0	0	0	0	Posterior	24	Male	Yes	3	0	Yes	d	b	b	c	d	3.6274	ARTEVO 800	10	Last week	2-6 months ago	180	90	90	2	100	20	Superior (in >90% of cases)	Ceiling mounted	No	No	No	No	No	No
49	Agree	Attending (as a rule of thumb, after the 6th year of ophthalmologist)	20	17	0	0	60	0	3	0	0	Posterior	20	Male	Yes	0	0	No	d	c	a	d	c	4.12329	NGENUITY	1	This week	> 1 year ago	420	480		6	1100	0.01	Superior (in >90% of cases)	Floor mounted	No	No	No	No	No	No
50	Agree	Attending (as a rule of thumb, after the 6th year of ophthalmologist)	20	30	0	0	50	0	0	0	0	Posterior	21	Male	Yes	3	7	Yes	d	b	a	d	d	4.70411	NGENUITY	250	This week	This week	480	50	50	6	250	90	Superior (in >90% of cases)	Floor mounted	Yes	Yes	Yes	Yes	Yes		Yes	No	No	No	No	Yes	No
51	Agree	Attending (as a rule of thumb, after the 6th year of ophthalmologist)	5	70	0	0	5	20	0	0	0	Anterior	7	Male	Yes	0	0	No	d	b	a	d	d	2.46027	NGENUITY	320	This week	This week	240	25	25	5	350	100	Mixed distribution (please explain, and estimate distribution of superior and temporal, ensuring the total sum is 100%):	Floor mounted	Yes	No	Yes	No	Yes		No		No		No	No
52	Agree	Attending (as a rule of thumb, after the 6th year of ophthalmologist)	10	70	3	0	15	2	0	0	0	Posterior	7	Male	Yes	2	7	Yes	d	b	a	d	b	2.54247	NGENUITY	300	This week	This week	240	7	7	7	800	30	Superior (in >90% of cases)	Floor mounted	Yes	Yes	Yes	Yes	Yes		No	No	Yes	No	No	No	No
53	Agree	Attending (as a rule of thumb, after the 6th year of ophthalmologist)	30	15	2	0	50	2	1	0	0	Posterior	25	Male	Yes	0	0	No	d	b	a	e	b	1.6274	ARTEVO 800	500	2-4 weeks ago	This week	180	90	90	3	500	95	Superior (in >90% of cases)	Floor mounted	No	No	No	No	No	No
54	Agree	Attending (as a rule of thumb, after the 6th year of ophthalmologist)	30	40	5	0	20	5	0	0	0	Posterior	22	Male	Yes	0	5	No	b	d	a	d	c	3.87671	NGENUITY	200	This week	This week	240	15	15	4	400	50	Superior (in >90% of cases)	Floor mounted	Yes	Yes	Yes	Yes	Yes		No	No	No	No	No	No	No
55	Agree	Attending (as a rule of thumb, after the 6th year of ophthalmologist)	20	50	0	0	27	3	0	0	0	Posterior	21	Male	Yes	0	3	Yes	d	a	b	c	b	4.79178	NGENUITY	300	This week	This week	240	3	3	9	2500	12	Superior (in >90% of cases)	Floor mounted	Yes	No	Yes	No	No		No		No			No
56	Agree	Attending (as a rule of thumb, after the 6th year of ophthalmologist)	5	80	9	0	5	1	0	0	0	Cataract	22	Male	No	1	0	Yes	b	a	f	d	b	5.63014	NGENUITY	600	> 1 year ago	This week	180	15	15	5	600	100	Superior (in >90% of cases)	Floor mounted	No	No	Yes	No	Yes				No		No
57	Agree	Attending (as a rule of thumb, after the 6th year of ophthalmologist)	5	85	0	0	5	5	0	0	0	Cataract	30	Male	No	0	0	No	b	b	f	d	d	7.29863	NGENUITY	50	2-6 months ago	Last week	120	7	7	6	600	100	Superior (in >90% of cases)	Floor mounted	No	No	No	No	No	No
58	Agree	Attending (as a rule of thumb, after the 6th year of ophthalmologist)	0	100	0	0	0	0	0	0	0	Cataract	19	Male	Yes	0	2	No	b	b	a	d	c	4.54521	NGENUITY	50	2-4 weeks ago	Last week	120	40	40	2	100	50	Temporal (in >90% of cases)	Floor mounted	No	No	Yes	No	No				No
59	Agree	Attending (as a rule of thumb, after the 6th year of ophthalmologist)	20	10	0	0	70	0	0	0	0	Posterior	27	Male	Yes	1	3	Yes	b	a	b	c	b	0.29589	NGENUITY	50	Last week	Last week	480	80	80	8	700	5	Superior (in >90% of cases)	Floor mounted	No	No	Yes	No	Yes				No		No
60	Agree	Attending (as a rule of thumb, after the 6th year of ophthalmologist)	10	70	4	5	10	1	0	0	0	Posterior	29	Male	No	2	3	Yes	d	b	a	d	c	2.79452	NGENUITY	100	This week	2-6 months ago	240	5	5	15	1500	5	Mixed distribution (please explain, and estimate distribution of superior and temporal, ensuring the total sum is 100%):	Floor mounted	Yes	No	Yes	Yes	No		No		No	No		No
61	Agree	Other (please specify):	15	5	0	0	80	0	0	0	0	Posterior	35	Male	No	1	5	Yes	b	b	a	d	c	3.96438	NGENUITY	230	> 1 year ago	This week	210	40	40	4	230	100	Superior (in >90% of cases)	Ceiling mounted	Yes	No	No	No	No		No					No
62	Agree	Attending (as a rule of thumb, after the 6th year of ophthalmologist)	15	5	2	1	70	1	5	1	0	Posterior	38	Male	Yes	0	2	No	b	b	a	d	b	5.55616	NGENUITY	220	2-4 weeks ago	This week	210	60	60	3	210	80	Superior (in >90% of cases)	Floor mounted	Yes	No	No	No	No		No					No
63	Agree	Attending (as a rule of thumb, after the 6th year of ophthalmologist)	10	60	0	0	30	0	0	0	0	Posterior	33	Male	Yes	2	4	Yes	b	f	a	d	c	4.71781	NGENUITY	450	6-12 months ago	This week	420	8	8	5	450	99	Superior (in >90% of cases)	Floor mounted	Yes	Yes	Yes	Yes	Yes		No	No	No	No	No	No	No
64	Agree	Attending (as a rule of thumb, after the 6th year of ophthalmologist)	10	35	5	0	50	0	0	0	0	Posterior	33	Male	Yes	0	0	No	c	a	a	c	c	2.05479	NGENUITY	170	> 1 year ago	This week	210	40	40	3	170	100	Superior (in >90% of cases)	Floor mounted	No	No	No	Yes	No					No
65	Agree	Other (please specify):	2	70	2	5	13	8	0	0	0	Anterior	15	Male	No	0	1	No	d	b	a	d	b	4.06849	Other (please specify):	1000	> 1 year ago	Last week	360	15	15	25	1000	100	Superior (in >90% of cases)	Floor mounted	No	No	No	No	No	No
66	Agree	Fellow (as a rule of thumb, 4-5 years as an ophthalmologist)	50	50	0	0	0	0	0	0	0	Posterior	5	Male	Yes	0	1	No	d	c	a	d	c	1.5726	NGENUITY	120	Last week	This week	180	60	60	3	300	50	Superior (in >90% of cases)	Floor mounted	Yes	Yes	Yes	No	No		No	No	No			No	No
67	Agree	Fellow (as a rule of thumb, 4-5 years as an ophthalmologist)	2	85	10	0	3	0	0	0	0	Cataract	36	Male	No	1	4	Yes	d	b	a	d	c	0.852055	NGENUITY	500	6-12 months ago	This week	150	10	10	7	550	100	Superior (in >90% of cases)	Ceiling mounted	Yes	No	Yes	No	No		No		No			No
[truncated: 39 more columns]

## Sheet: Datamap
Data Map
[Consent]: If you do not wish to participate in the research study, please decline participation by clicking on the "disagree" button.
Values: 1-2
	1	Agree
	2	Disagree
[Q1a]: Position:
Values: 1-4
	1	Resident (as a rule of thumb, up to the 3rd year of ophthalmologist)
	2	Fellow (as a rule of thumb, 4-5 years as an ophthalmologist)
	3	Attending (as a rule of thumb, after the 6th year of ophthalmologist)
	4	Other (please specify):
Q1c: Please estimate the distribution of your procedures that would be described as the following, ensuring the total sum of the distribution is 100%:
Values: 0-100
	[Q1cr1]	Retinal surgery (single)
	[Q1cr2]	Cataract surgery (single)
	[Q1cr3]	Glaucoma surgery (single)
	[Q1cr4]	Corneal surgery (single)
	[Q1cr5]	Combination cataract and retinal
	[Q1cr6]	Combination cataract and glaucoma
	[Q1cr7]	Combination retinal and glaucoma
	[Q1cr8]	Combination retinal, cataract, and glaucoma
	[Q1cr9]	Combination corneal and others
[Q1d]: Number of years practicing ophthalmology (years):
Values: 0-65
[Q1e]: Age (years):
Values: 20-100
[Data removed to prevent identification of participants in the context of other demographic data collected]
[Q1f]: Sex
Values: 1-3
	1	Male
	2	Female
	3	Refuse to answer
[Q1g]: Height (cm):
Values: 100-250
[Data removed to prevent identification of participants in the context of other demographic data collected]
[Q1h]: Weight (kg):
Values: 30-200
[Data removed to prevent identification of participants in the context of other demographic data collected]
[Q1i]: Do you work at a teaching facility? (Including universities and core hospitals with two or more ophthalmologists.)
Values: 1-2
	1	Yes
	2	No
[Q3]: Please rate your average headache severity on a scale of 0-10. Select 0 if you do not experience headaches:
Values: 0-10
	0	0 No headache
	1	1
	2	2
	3	3
	4	4
	5	5 Moderate headache
	6	6
	7	7
	8	8
	9	9
	10	10 Worst possible headache
[Q4]: Please rate your average level of neck or back pain/discomfort on a scale of 0-10. Select 0 if you do not experience neck or back pain:
Values: 0-10
	0	0 No pain
	1	1
	2	2
	3	3
	4	4
	5	5 Moderate pain
	6	6
	7	7
	8	8
	9	9
	10	10 Worst possible pain
[Q6]: Have you obtained medical treatment by a doctor, physiotherapy, or acupuncture for services for musculoskeletal pain?
Values: 1-2
	1	No
	2	Yes
[Q9]: Which of the following best describes the position of the heads-up display relative to your head when you are operating?
Values: 1-5
	1	a
	2	b
	3	c
	4	d
	5	e
[Q10]: Which of the following best resembles your posture when using a conventional microscope?
Values: 1-6
	1	a
	2	b
	3	c
	4	d
	5	e
	6	f
[Q11]: Which of the following best resembles your posture when using heads-up display?
Values: 1-6
	1	a
	2	b
	3	c
	4	d
	5	e
	6	f
[Q12]: Which of the following best resembles the angle of your back when using a conventional microscope?
Values: 1-5
	1	a
	2	b
	3	c
	4	d
	5	e
[Q13]: Which of the following best resembles the angle of your back when using heads-up display?
Values: 1-5
	1	a
	2	b
	3	c
	4	d
	5	e
Q14: When did you personally start using a heads-up display (ie, TrueVision, NGENUITY, ARTEVO 800) for surgeries?
Values: 0-999
[Q15]: Which heads-up display system have you used most often?
Values: 1-4
	1	TrueVision
	2	NGENUITY
	3	ARTEVO 800
	4	Other (please specify):
[Q16]: Please estimate the total number of procedures you have completed with heads-up display in the past 12 months:
Values: 0-5000
[Q17]: When was your most recent procedure with a conventional microscope?
Values: 1-6
	1	This week
	2	Last week
	3	2-4 weeks ago
	4	2-6 months ago
	5	6-12 months ago
	6	> 1 year ago
[Q18]: When was your most recent procedure with a heads-up display?
Values: 1-6
	1	This week
	2	Last week
	3	2-4 weeks ago
	4	2-6 months ago
	5	6-12 months ago
	6	> 1 year ago
[Q19r9oe]: Which factors determine the use of the heads-up display at your facility? - Other (please specify):
Open text response
Q20: How long is a typical operating session for you (ie, the window of time you block/ the number of consecutive hours of surgery you typically perform on a surgical day)?
Values: 0-999
Q21: Please estimate the average time it takes you to complete the surgery you perform most frequently:
Values: 0-999
Q22: Please estimate the total number of cases you complete in a typical:
Values: 0-999
	[Q22r1]	operating session:
	[Q22r2]	annually:
[Q22]: Please estimate the proportion of your cases completed with heads-up display.
Values: 0-100
[Q23]: How many rooms do you operate out of for ophthalmology cases at your facility?
Values: 1-20
[Data removed to prevent identification of participants in the context of other demographic data collected]
[Q23a]: How many of these rooms have a heads-up display?
Values: 1-20
[Data removed to prevent identification of participants in the context of other demographic data collected]
[Q24]: Please select the operating position used in the majority of your cases:
Values: 1-3
	1	Superior (in >90% of cases)
	2	Temporal (in >90% of cases)
	3	Mixed distribution (please explain, and estimate distribution of superior and temporal, ensuring the total sum is 100%):
[Q26]: Please describe the type of microscope.
Values: 1-2
	1	Floor mounted
	2	Ceiling mounted
Q27: Have you at any time during the last 12 months had trouble (ache, pain, discomfort, numbness) in:
Values: 1-2
	1	No
	2	Yes
	[Q27r1]	Neck
	[Q27r2]	Upper Back
	[Q27r3]	Lower Back (small of back)
	[Q27r4]	Left Shoulder
	[Q27r5]	Right Shoulder
Q28: Have you at any time during the last 12 months been prevented from doing your normal work (at home or away from home) because of the trouble?
Values: 1-2
	1	No
	2	Yes
	[Q28r1]	Neck
	[Q28r2]	Upper Back
	[Q28r3]	Lower Back (small of back)
	[Q28r4]	Left Shoulder
	[Q28r5]	Right Shoulder
Q29: Have you had trouble at any time during the last 7 days?
Values: 1-2
	1	No
	2	Yes
	[Q29r1]	Neck
	[Q29r2]	Upper Back
	[Q29r3]	Lower Back (small of back)
	[Q29r4]	Left Shoulder
	[Q29r5]	Right Shoulder
Q30: Has your trouble (ache, pain, discomfort, numbness) caused you to do any of the following? If you have not experienced musculoskeletal pain or discomfort in your career, please select "not applicable".
Values: 1-3
	1	Yes
	2	No
	3	Not applicable
	[Q30a]	Decrease your clinic hours
	[Q30b]	Decrease your time spent performing surgery
	[Q30c]	Decrease a specific type of surgery
	[Q30d]	Stop operating entirely
	[Q30e]	Consider switching careers
	[Q30f]	Consider retiring early
[Q30a1]: If yes, by what proportion have you decreased your clinic hours?
Values: 1-100
[Q30b1]: If yes, by what proportion have you decreased your time in surgery?
Values: 1-100
[Q30c1]: If yes, which types of procedures have you stopped performing?
Open text response
Q30f1: If yes:
Values: 30-100
	[Q30f1r1]	What age did you initially think you would retire at?
	[Q30f1r2]	What age do you now plan to retire at?
[Q30f2]: Do you think you could operate for longer if your pain/discomfort troubles were alleviated?
Values: 1-3
	1	Yes
	2	No
	3	Not applicable
[Q31]: In the past 12 months have you altered your surgical plan to accommodate any pain/discomfort (eg, altered the types of tools or equipment you work with, or altered the surgical technique you use to avoid discomfort or pain)?
Values: 1-3
	1	No
	2	Yes
	3	Not applicable
[Q31b1]: If yes, please describe what strategies have you used to mitigate or prevent any pain/discomfort?
Open text response
[Q32]: Are you concerned that issues with pain/discomfort may impact your ability to perform future surgeries?
Values: 1-3
	1	No
	2	Yes
	3	Not applicable
[Q33]: Do you have any other concerns about the potential long-term impacts from occupational ergonomic stress?
Values: 1-3
	1	No
	2	Yes
	3	Not applicable
[Q33b1]: If yes, please briefly describe your concerns:
Open text response
[Data removed to prevent identification of participants in the context of other demographic data collected]
[Q34]: Do you feel using a conventional microscope over your career has had a negative impact on your health?
Values: 1-2
	1	No
	2	Yes
[Q34b1]: If yes, how?
Open text response
[Data removed to prevent identification of participants in the context of other demographic data collected]
[Q35]: Have you noticed improvements with eyestrain since using the heads-up display in the operating room, compared with conventional microscope?
Values: 1-3
	1	No
	2	Yes
	3	Not applicable
[Q36]: Do you currently feel less pain/discomfort when you operate heads-up compared with conventional microscope?
Values: 1-3
	1	No
	2	Yes
	3	Not applicable
[Q37]: Thinking back to a time when you ONLY used conventional microscope, has your trouble (ache, pain, discomfort, numbness) today improved with the use of heads-up display?
Values: 1-3
	1	No
	2	Yes
	3	Not applicable
Q38: Please select your level of agreement with the following statements
Values: 1-5
	1	Strongly Disagree
	2	Disagree
	3	Neutral
	4	Agree
	5	Strongly Agree
	[Q38r1]	...has reduced the severity of headaches
	[Q38r2]	...has reduced the frequency of headaches
	[Q38r3]	...has reduced the severity of pain and discomfort
	[Q38r4]	...has reduced the frequency of pain and discomfort
	[Q38r5]	...has improved my posture
	[Q38r6]	...has improved my overall comfort during surgery
	[Q38r7]	...has improved my mental performance (e.g., ability to focus, mental clarity)
	[Q38r8]	...has improved my physical performance (e.g., fatigue, stamina, mobility)
	[Q38r9]	...has improved my confidence in my ability to perform complex procedures
	[Q38r10]	...allows me to better visualize the areas and angles required for the procedure
	[Q38r11]	...allows for better education of surgical techniques
	[Q38r12]	...allows me to operate more comfortably under higher magnification
[Q39]: All things considered, do you prefer the heads-up display or conventional microscope?
Values: 1-2
	1	Heads-up display
	2	Conventional microscope
[Q40]: What is the main reason for this preference?
Open text response
[Data removed to prevent identification of participants in the context of other demographic data collected]
[Q41]: Would you recommend heads-up display to your peers?
Values: 1-2
	1	Yes
	2	No
